# Supplementary material for: Unsupervised Analysis of Classical Biomedical Markers: Robustness and Medical Relevance of Patient Clustering Using Bioinformatics Tools
Source: PLoS One. 2012 Mar 5;7(3):e29578. doi: 10.1371/journal.pone.0029578 (PMC3293863; doi:10.1371/journal.pone.0029578)
Supplement: Table S1 — Descriptive statistics. (A) Details of the biomarkers used in this study. Several statistical properties of each biomarker are provided, including the number of observations (N), minimal (min) maximal (max) and mean (mean) values, as well as the standard deviation (Std Dev). LBiomarker is natural-log transformed in the appropriate pre-processing/clustering pipeline; ABiomarker is linearly adjusted for age in the appropriate pre-processing/clustering. (B) The statistical properties of Health/life style variables used for enrichment analysis. For each variable, the code, a short description and the number of subjects that answered positively are recorded for both the training and the validation sets. (XLS) [file pone.0029578.s001.xls]

## Sheet: Table S1a
A. Details of the biomarkers used in this study
Marker name	Short Name	Min	Max	Mean	Std Dev	N
Age in years	Age	21	85	51.082	18.295	4380
Alanine aminotransferase (U/L)	AlanineAmino (SI)	7	424	29.937	22.914	4094
Aspartate aminotransferase (U/L)A	AspartateAmino (SI)	8	506	27.012	18.324	4094
Albumin (g/dL)A	Albumin	2.1	5.7	4.418	0.328	4094
Alkaline phosphotase (U/L)L	AlkalinePhos (SI)	19	728	77.805	26.948	4094
Basophils number	#Basophils	0	0.6	0.035	0.054	4144
Basophils percent (%)L	%Basophils	0	8.5	0.633	0.413	4144
Bicarbonate (mmol/L)	Bicarbonate (SI)	12	38	24.126	2.267	4094
Bilirubin total (mg/dL)L	Bilirubin	0.1	3.7	0.737	0.314	4094
Blood urea nitrogen (mg/dL)A,L	UreaNitrogen	2	98	15.497	6.118	4094
Calcium total (mg/dL)A	Calcium	7.2	12.4	9.443	0.392	4094
Chloride (mmol/L)	Chloride (SI)	86	112.6	102.331	3.028	4091
Cholesterol total (mg/dL)	Cholesterol	65	598	198.279	41.67	4096
Creatinine (mg/dL)A,L	Creatinine	0.1	12.9	0.978	0.574	4094
Eosinophils number	#Eosinophils	0	4.2	0.214	0.182	4144
Eosinophils percent (%)L	%Eosinophils	0	48	3.092	2.297	4144
Gamma Glutamyltransferase(U/L)L	GGT (SI)	6	1464	39.082	52.809	4094
Globulin (g/dL)	Globulin	1.7	7.9	3.08	0.451	4091
Glucose (mg/dL)A	Glucose	37	561	100.714	37.512	4094
Hematocrit (%)A	Hematocrit	26.5	59.9	44.828	3.715	4155
Hemoglobin (g/dL)A	Hemoglobin	8.9	19.7	15.154	1.284	4155
Iron (ug/dL)A	Iron	7	357	95.005	36.671	4094
Lactate dehydrogenase (U/L)A,L	LDH_ (SI)	45	578	143.683	34.06	4094
Lymphocyte numberA,L	#Lymphocyte	0.3	28.9	2.028	0.868	4144
Lymphocyte percent (%)A	%Lymphocyte	4.5	78.9	29.473	8.496	4144
Mean cell hemoglobin (pg)A	MeanCellHemo	18.8	42	30.67	2.033	4155
Mean cell hemoglobin concentration (g/dL)	MeanCellHemoConc	30.6	44.9	33.8	0.812	4155
Mean cell volume (fL)A	MCV	59.3	120.2	90.713	5.202	4155
Mean platelet volume (fL)	MPV	5.7	13.1	8.303	0.88	4155
Monocyte numberL	#Monocyte	0.1	1.8	0.593	0.189	4144
Monocyte percent (%)	%Monocyte	1.2	31.3	8.668	2.287	4144
Osmolality (mOsml/L)A	Osmolality (SI)	245	312	279.232	5.552	4094
Phosphorus (mg/dL)A	Phosphorus	1.7	8.1	3.516	0.566	4094
Platelet count (%) SIA	PL	11	671	250.605	62.029	4155
Potassium (mmol/L)A	Potassium (SI)	2.6	6.5	4.151	0.355	4094
Protein totalA	Protein	5.4	11	7.497	0.471	4091
Red cell count SIA	RBC	2.26	9.16	4.957	0.489	4155
Red cell distribution width (%)A	RDW	10.9	30.5	12.711	1.061	4155
Segmented neutrophils numberL	#Neutrophils	0.5	17.9	4.161	1.612	4144
Segmented neutrophils percent (%)A	%Neutrophils	15.2	90.3	58.174	9.446	4144
Sodium (mmol/L)	Sodium (SI)	119	147	139.305	2.623	4094
Triglycerides(mg/dL)L	Triglycerides	25	3854	160.687	169.105	4096
Uric acid (mg/dL)	UricAcid	1.5	14.5	6.077	1.362	4094
White blood cell count: SIL	WBC	2.3	36.6	7.037	2.093	4155
Details of the biomarkers used in this study. Several statistical properties of each biomarker are provided, including the number of observations (N), minimal (min) maximal (max) and mean (mean) values, as well as the standard deviation (Std Dev). LBiomarker is natural-log transformed in the appropriate pre-processing/clustering pipeline; ABiomarker is linearly adjusted for age in the appropriate…

## Sheet: Table S1b
		B. The statistical properties of Health/ life style variables used for enrichment analysis.
		NHANES code	Question patient was asked	# of cases
				1999-2002 (training)	2003-2006 (validation)
		DIQ010	Doctor told you have diabetes	481	516
		KIQ020	Ever told you had weak/failing kidneys	149	124
		MCQ030	Still have asthma	254	269
		MCQ053	Taking treatment for anemia/past 3 mos	188	100
		MCQ140	Trouble seeing even with glass/contacts	936	869
		MCQ160A	Doctor ever said you had arthritis	781	1034
		MCQ160B	Ever told had congestive heart failure	109	192
		MCQ160C	Ever told you had coronary heart disease	134	290
		MCQ160D	Ever told you had angina/angina pectoris	111	179
		MCQ160E	Ever told you had heart attack	133	293
		MCQ160F	Ever told you had a stroke	117	185
		MCQ160G	Ever told you had emphysema	64	129
		MCQ160K	Ever told you had chronic bronchitis	186	199
		MCQ160L	Ever told you had any liver condition	91	188
		MCQ170K	Do you still have chronic bronchitis	81	98
		MCQ170L	Do you still have a liver condition	34	95
		MCQ190	Which type of arthritis	233	212
		MCQ220	Ever told you had cancer or malignancy	228	380
		SMQ040	Do you now smoke cigarettes	1223	1425
		For each variable, the code, a short description and the number of subjects that answered positively in the training and the validation sets are reported.
