# Supplementary material for: Unsupervised Analysis of Classical Biomedical Markers: Robustness and Medical Relevance of Patient Clustering Using Bioinformatics Tools
Source: PLoS One. 2012 Mar 5;7(3):e29578. doi: 10.1371/journal.pone.0029578 (PMC3293863; doi:10.1371/journal.pone.0029578)
Supplement: Table S2 — Details of the age adjustment process. For each variable, the correlation coefficient and the parameters used for age adjustment parameters are provided. Age adjustment is performed using the equation V′ = V−(a*age+b)+m where V′ is the adjusted value, V is the raw value and a, b and m are the adjustment parameters. (XLS) [file pone.0029578.s002.xls]

## Sheet: Table S2
	Table S2b - Details of the age adjustment process
	NHANES Code	Name	pearson correlation coefficient (r) of the correlation with Age	Age adjustment parameters
				a	b	m
	LBDLYMNO	Lymphocyte number	-0.187891	-0.003492	0.817616	0.64146
	LBXHCT	Hematocrit (%)	-0.310158	-0.061828	47.9927	44.8735
	LBXHGB	Hemoglobin (g/dL)	-0.323299	-0.022259	16.2905	15.1675
	LBXLYPCT	Lymphocyte percent (%)	-0.201644	-0.092625	34.1824	29.5095
	LBXMCHSI	Mean cell hemoglobin (pg)	0.152898	0.016686	29.806	30.6478
	LBXMCVSI	Mean cell volume (fL)	0.206284	0.057681	87.7488	90.6588
	LBXNEPCT	Segmented neutrophils percent (%)	0.144755	0.073933	54.3856	58.1155
	LBXPLTSI	Platelet count (%) SI	-0.132905	-0.444018	273.44	251.04
	LBXRBCSI	Red cell count SI	-0.375539	-0.009869	5.46296	4.96507
	LBXRDW	Red cell distribution width (%)	0.305546	0.017488	11.8166	12.6989
	LBXSAL	Albumin (g/dL)	-0.371917	-0.006636	4.75741	4.4226
	LBXSATSI	Alanine aminotransferase (U/L)	-0.238969	-0.006326	3.56661	3.24749
	LBXSBU	Blood urea nitrogen (mg/dL)	0.352256	0.006592	2.33847	2.67102
	LBXSCA	Calcium total (mg/dL)	-0.175938	-0.003736	9.63641	9.44792
	LBXSCR	Creatinine (mg/dL)	0.202711	0.003159	-0.237674	-0.0783064
	LBXSGL	Glucose (mg/dL)	0.205682	0.4029	79.8412	100.167
	LBXSIR	Iron (ug/dL)	-0.146778	-0.293523	110.118	95.3103
	LBXSKSI	Potassium (mmol/L)	0.163498	0.00314	3.99012	4.14851
	LBXSLDSI	Lactate dehydrogenase (U/L)	0.134153	0.001583	4.85585	4.9357
	LBXSOSSI	Osmolality (mOsml/L)	0.208393	0.062488	276.057	279.209
	LBXSPH	Phosphorus (mg/dL)	-0.174019	-0.005344	3.79002	3.5204
	LBXSTP	Protein total	-0.169363	-0.004311	7.7195	7.50202
