# Supplementary material for: Unsupervised Analysis of Classical Biomedical Markers: Robustness and Medical Relevance of Patient Clustering Using Bioinformatics Tools
Source: PLoS One. 2012 Mar 5;7(3):e29578. doi: 10.1371/journal.pone.0029578 (PMC3293863; doi:10.1371/journal.pone.0029578)
Supplement: Table S3 — Complete results of the enrichment analysis. Details of the enrichment analysis results for all health/life style variables in the training and validation sets. Results are presented with four methods of pre-processing and 3 clustering algorithms. For each analysis pipeline, results are presented for the training set (“1999–2002”) and for the validation set (“2003–2006”). For each trait, information about the cluster (cluster number, size and the number of individuals with the trait that are in the cluster) are provided as well as information about the trait (NHANES code, the actual question that was asked and the total number of individuals who responded positively to the questions in the dataset) and information about the enrichment (p-value and enrichment factor). Enrichment is calculated as the frequency of the term in a cluster divided by its frequency in the entire dataset. (XLS) [file pone.0029578.s003.xls]

## Sheet: Table S3
Table S3 - Complete results of enrichment analysis
Clustering Algorithm	Preprocessing	Cluster Number	NHANES Code	Question patient was asked	1999-2002					2003-2006
					Cluster size	# of indeviduals with this trait in cluster total		P value	Enrichment Factor	Cluster size	# of indeviduals with this trait in cluster total		P value	Enrichment Factor
Click	Age adjustment	1	MCQ160L	Ever told you had any liver condition	468	11	91	0.00663	2.268	532	46	188	6.03333e-08	2.214
Click	Age adjustment	1	MCQ140	Trouble seeing even with glass/contacts	468	38	936	0.04496	1.311	532	120	869	0.00416	1.236
Click	Age adjustment	1	MCQ170L	Do you still have a liver condition	468	8	34	0.000139241	4.434	532	29	95	3.91051e-08	2.878
Click	Age adjustment	13	DIQ010	Doctor told you have diabetes	147	117	481	1.1345e-95	8.097	173	114	516	3.73508e-73	6.214
Click	Age adjustment	13	MCQ160C	Ever told you had coronary heart disease	147	6	134	0.03014	2.528	173	18	290	0.01331	1.751
Click	Age adjustment	13	MCQ160E	Ever told you had heart attack	147	6	133	0.03014	2.528	173	20	293	0.00325	1.922
Click	Age adjustment	13	MCQ140	Trouble seeing even with glass/contacts	147	17	936	0.00861	1.867	173	49	869	0.000601293	1.552
Click	Age adjustment	13	MCQ160A	Doctor ever said you had arthritis	147	18	781	0.00348	1.993	173	48	1034	0.04649	1.251
Click	Age adjustment	7	SMQ040	Do you now smoke cigarettes	238	88	1223	6.57802e-05	1.429	189	65	1425	0.01141	1.282
Click	Age adjustment	4	DIQ010	Doctor told you have diabetes	333	49	481	0.00197	1.497	359	50	516	0.02305	1.313
Click	Age adjustment	4	MCQ160B	Ever told had congestive heart failure	333	9	109	0.00301	2.876	359	27	192	0.000431959	1.961
Click	Age adjustment	4	KIQ020	Ever told you had weak/failing kidneys	333	24	149	4.4212e-05	2.374	359	23	124	1.09519e-05	2.627
Click	Age adjustment	4	MCQ053	Taking treatment for anemia/past 3 mos	333	4	188	0.0273	3.324	359	17	100	7.47669e-05	2.778
Click	Age adjustment	15	SMQ040	Do you now smoke cigarettes	129	48	1223	0.0026	1.438	68	35	1425	1.14768e-05	1.919
Click	Age adjustment	8	MCQ160C	Ever told you had coronary heart disease	228	8	134	0.02898	2.173	269	26	290	0.0084	1.626
Click	Age adjustment	8	KIQ020	Ever told you had weak/failing kidneys	228	15	149	0.00342	2.167	269	12	124	0.02925	1.829
Click	Age adjustment	8	MCQ160B	Ever told had congestive heart failure	228	7	109	0.00467	3.267	269	23	192	0.000191254	2.229
Click	Age adjustment	8	MCQ160A	Doctor ever said you had arthritis	228	23	781	0.01158	1.642	269	84	1034	0.000238742	1.408
Click	Age adjustment	14	SMQ040	Do you now smoke cigarettes	134	53	1223	0.000293171	1.528	143	51	1425	0.01124	1.329
Click	Age adjustment	2	SMQ040	Do you now smoke cigarettes	464	173	1223	5.66343e-09	1.441	510	213	1425	3.82717e-15	1.557
Kmeans	Age adjustment	16	SMQ040	Do you now smoke cigarettes	158	72	1223	3.88784e-08	1.761	121	57	1425	9.89403e-07	1.756
Kmeans	Age adjustment	16	KIQ020	Ever told you had weak/failing kidneys	158	9	149	0.0493	1.876	121	7	124	0.02723	2.373
Kmeans	Age adjustment	7	SMQ040	Do you now smoke cigarettes	744	211	1223	0.04893	1.096	814	255	1425	0.000805797	1.168
Kmeans	Age adjustment	9	MCQ170L	Do you still have a liver condition	149	5	34	0.000176695	8.705	164	13	95	9.24705e-06	4.186
Kmeans	Age adjustment	9	MCQ160L	Ever told you had any liver condition	149	6	91	0.00393	3.887	164	21	188	1.01284e-06	3.278
Kmeans	Age adjustment	1	MCQ160A	Doctor ever said you had arthritis	1242	95	781	0.00571	1.245	1376	387	1034	1.12232e-10	1.268
Kmeans	Age adjustment	14	DIQ010	Doctor told you have diabetes	67	13	481	0.012	1.974	64	25	516	1.76693e-09	3.683
Kmeans	Age adjustment	14	MCQ160B	Ever told had congestive heart failure	67	5	109	0.000354927	7.942	64	14	192	7.6697e-08	5.705
Kmeans	Age adjustment	14	KIQ020	Ever told you had weak/failing kidneys	67	9	149	0.000158677	4.425	64	15	124	1.35291e-11	9.613
Kmeans	Age adjustment	13	SMQ040	Do you now smoke cigarettes	73	27	1223	0.02283	1.429	57	28	1425	0.000244434	1.831
Kmeans	Age adjustment	10	SMQ040	Do you now smoke cigarettes	545	191	1223	2.10363e-07	1.354	511	188	1425	8.37145e-08	1.371
SOM	Age adjustment	4	SMQ040	Do you now smoke cigarettes	182	64	1223	0.00283	1.359	186	66	1425	0.00488	1.323
SOM	Age adjustment	12	SMQ040	Do you now smoke cigarettes	267	103	1223	1.65468e-06	1.49	259	94	1425	0.000349258	1.353
SOM	Age adjustment	12	MCQ140	Trouble seeing even with glass/contacts	267	25	936	0.02271	1.512	259	65	869	0.00282	1.375
SOM	Age adjustment	17	DIQ010	Doctor told you have diabetes	59	12	481	0.01071	2.069	28	8	516	0.00686	2.694
SOM	Age adjustment	7	SMQ040	Do you now smoke cigarettes	234	106	1223	2.87534e-11	1.75	224	87	1425	3.71621e-05	1.448
SOM	Age adjustment	9	MCQ160D	Ever told you had angina/angina pectoris	239	7	111	0.023	2.431	277	16	179	0.03896	1.605
SOM	Age adjustment	9	DIQ010	Doctor told you have diabetes	239	32	481	0.0407	1.362	277	53	516	8.15588e-06	1.804
SOM	Age adjustment	15	KIQ020	Ever told you had weak/failing kidneys	241	31	149	1.55521e-12	4.237	252	36	124	1.5882e-19	5.859
SOM	Age adjustment	15	MCQ160E	Ever told you had heart attack	241	9	133	0.01436	2.313	252	45	293	8.25615e-12	2.97
SOM	Age adjustment	15	MCQ160G	Ever told you had emphysema	241	5	64	0.01525	3.312	252	14	129	0.00447	2.173
SOM	Age adjustment	15	MCQ160B	Ever told had congestive heart failure	241	9	109	0.000294338	3.974	252	46	192	1.5057e-20	4.76
SOM	Age adjustment	15	DIQ010	Doctor told you have diabetes	241	55	481	6.37293e-10	2.321	252	65	516	1.2788e-12	2.432
SOM	Age adjustment	5	SMQ040	Do you now smoke cigarettes	264	86	1223	0.00713	1.259	287	100	1425	0.00117	1.299
SOM	Age adjustment	8	DIQ010	Doctor told you have diabetes	227	34	481	0.00731	1.523	219	33	516	0.02188	1.421
Click	TransformToNorm	2	MCQ160E	Ever told you had heart attack	755	20	133	0.01307	2.114	690	84	293	8.85705e-12	2.024
Click	TransformToNorm	2	MCQ160C	Ever told you had coronary heart disease	755	20	134	0.01307	2.307	690	91	290	1.83899e-15	2.219
Click	TransformToNorm	2	MCQ160B	Ever told had congestive heart failure	755	13	109	0.01667	1.518	690	63	192	1.61151e-12	2.381
Click	TransformToNorm	2	DIQ010	Doctor told you have diabetes	755	136	481	6.96327e-15	7.514	690	138	516	3.79237e-16	1.886
Click	TransformToNorm	2	MCQ140	Trouble seeing even with glass/contacts	755	58	936	0.03863	1.218	690	150	869	0.00615	1.191
Click	TransformToNorm	2	KIQ020	Ever told you had weak/failing kidneys	755	38	149	0.000620171	2.995	690	36	124	2.44541e-06	2.14
Click	TransformToNorm	3	SMQ040	Do you now smoke cigarettes	622	196	1223	0.000358769	1.833	474	146	1425	0.0225	1.148
Click	TransformToNorm	5	SMQ040	Do you now smoke cigarettes	56	22	1223	0.01843	1.241	40	26	1425	4.32077e-07	2.423
Click	TransformToNorm	4	KIQ020	Ever told you had weak/failing kidneys	77	7	149	0.00827	1.658	77	7	124	0.00247	3.729
Click	TransformToNorm	4	MCQ140	Trouble seeing even with glass/contacts	77	11	936	0.00715	1.641	77	28	869	0.00011262	1.992
Click	TransformToNorm	4	MCQ160A	Doctor ever said you had arthritis	77	10	781	0.01826	1.641	77	24	1034	0.04144	1.405
Click	TransformToNorm	4	DIQ010	Doctor told you have diabetes	77	57	481	2.61012e-42	1.828	77	60	516	7.80884e-45	7.348
Kmeans	TransformToNorm	2	SMQ040	Do you now smoke cigarettes	637	191	1223	0.00616	2.556	674	205	1425	0.01274	1.134
Kmeans	TransformToNorm	1	MCQ160A	Doctor ever said you had arthritis	1638	117	781	0.01826	3.745	1780	431	1034	0.00374	1.091
Kmeans	TransformToNorm	1	MCQ220	Ever told you had cancer or malignancy	1638	43	228	0.00829	5.557	1780	165	380	0.00115	1.194
Kmeans	TransformToNorm	5	DIQ010	Doctor told you have diabetes	118	37	481	4.02621e-11	2.136	84	31	516	1.02761e-10	3.48
Kmeans	TransformToNorm	4	SMQ040	Do you now smoke cigarettes	875	291	1223	2.21953e-08	2.497	832	255	1425	0.0033	1.142
Kmeans	TransformToNorm	6	MCQ160F	Ever told you had a stroke	232	9	117	0.000481948	3.183	171	18	185	8.07909e-05	2.728
Kmeans	TransformToNorm	6	MCQ160L	Ever told you had any liver condition	232	6	91	0.03063	1.159	171	12	188	0.03385	1.796
Kmeans	TransformToNorm	6	MCQ160E	Ever told you had heart attack	232	8	133	0.03169	1.345	171	18	293	0.01333	1.75
Kmeans	TransformToNorm	6	KIQ020	Ever told you had weak/failing kidneys	232	18	149	0.000179365	1.285	171	12	124	0.000806653	2.878
Kmeans	TransformToNorm	6	MCQ140	Trouble seeing even with glass/contacts	232	28	936	0.00039926	1.163	171	48	869	0.000849001	1.538
Kmeans	TransformToNorm	6	DIQ010	Doctor told you have diabetes	232	127	481	1.7933e-72	1.949	171	114	516	5.09287e-74	6.287
SOM	TransformToNorm	1	MCQ160A	Doctor ever said you had arthritis	803	53	781	0.00427	1.441	629	160	1034	0.0197	1.146
SOM	TransformToNorm	1	KIQ020	Ever told you had weak/failing kidneys	803	27	149	0.02501	1.218	629	23	124	0.0267	1.499
SOM	TransformToNorm	1	DIQ010	Doctor told you have diabetes	803	137	481	2.62798e-24	1.241	629	113	516	8.12932e-10	1.694
SOM	TransformToNorm	1	MCQ160F	Ever told you had a stroke	803	13	117	0.00694	1.173	629	39	185	0.00127	1.607
SOM	TransformToNorm	2	MCQ160A	Doctor ever said you had arthritis	616	77	781	0.00434	2.276	908	263	1034	3.48334e-08	1.306
SOM	TransformToNorm	2	MCQ220	Ever told you had cancer or malignancy	616	27	228	0.02235	1.42	908	97	380	0.000212207	1.376
SOM	TransformToNorm	2	MCQ160C	Ever told you had coronary heart disease	616	22	134	0.0434	1.373	908	110	290	2.07607e-16	2.039
SOM	TransformToNorm	2	KIQ020	Ever told you had weak/failing kidneys	616	40	149	0.01519	1.305	908	36	124	0.00101	1.626
SOM	TransformToNorm	6	SMQ040	Do you now smoke cigarettes	979	166	1223	0.000405339	1.412	492	161	1425	0.00116	1.22
SOM	TransformToNorm	4	SMQ040	Do you now smoke cigarettes	515	202	1223	0.000284181	2.054	607	188	1425	0.0077	1.154
SOM	TransformToNorm	5	SMQ040	Do you now smoke cigarettes	608	247	1223	0.000758005	1.456	845	254	1425	0.01021	1.12
Click	Original	3	DIQ010	Doctor told you have diabetes	222	44	481	3.35936e-06	1.429	270	41	516	0.0103	1.429
Click	Original	5	MCQ160B	Ever told had congestive heart failure	180	5	109	0.02506	4.565	108	19	192	1.63653e-08	4.565
Click	Original	5	MCQ160A	Doctor ever said you had arthritis	180	21	781	0.00292	1.507	108	36	1034	0.00438	1.507
Click	Original	2	DIQ010	Doctor told you have diabetes	820	126	481	1.84015e-08	1.626	810	140	516	7.3038e-11	1.626
Click	Original	2	KIQ020	Ever told you had weak/failing kidneys	820	41	149	0.000456562	1.611	810	32	124	0.00264	1.611
Click	Original	6	DIQ010	Doctor told you have diabetes	35	28	481	1.14566e-22	8.713	27	25	516	7.15372e-23	8.713
Click	Original	4	KIQ020	Ever told you had weak/failing kidneys	193	11	149	0.03241	2.416	135	8	124	0.01694	2.416
Kmeans	Original	2	MCQ220	Ever told you had cancer or malignancy	1293	36	228	0.0073	1.429	1333	138	380	1.85476e-05	1.335
Kmeans	Original	2	MCQ160A	Doctor ever said you had arthritis	1293	95	781	0.0178	1.198	1333	334	1034	0.00112	1.132
Kmeans	Original	5	DIQ010	Doctor told you have diabetes	627	96	481	2.12053e-06	1.545	783	120	516	3.83445e-06	1.442
Kmeans	Original	1	SMQ040	Do you now smoke cigarettes	1580	464	1223	4.47959e-05	1.133	1464	448	1425	2.81195e-05	1.143
Kmeans	Original	6	SMQ040	Do you now smoke cigarettes	152	52	1223	0.01281	1.319	152	51	1425	0.03559	1.253
Kmeans	Original	3	MCQ140	Trouble seeing even with glass/contacts	32	6	936	0.01242	3.022	25	9	869	0.02674	1.976
Kmeans	Original	3	DIQ010	Doctor told you have diabetes	32	28	481	8.12678e-25	8.832	25	20	516	7.34341e-16	7.528
SOM	Original	5	SMQ040	Do you now smoke cigarettes	971	288	1223	0.00148	1.144	986	304	1425	0.000645381	1.152
SOM	Original	4	DIQ010	Doctor told you have diabetes	608	76	481	0.01413	1.261	580	80	516	0.00586	1.298
SOM	Original	1	DIQ010	Doctor told you have diabetes	576	103	481	1.16276e-10	1.805	656	90	516	0.00397	1.291
SOM	Original	1	SMQ040	Do you now smoke cigarettes	576	175	1223	0.00537	1.172	656	207	1425	0.0017	1.179
SOM	Original	8	SMQ040	Do you now smoke cigarettes	82	35	1223	0.000636473	1.646	92	35	1425	0.01109	1.421
SOM	Original	8	MCQ160A	Doctor ever said you had arthritis	82	11	781	0.01065	2.187	92	31	1034	0.00661	1.523
SOM	Original	8	MCQ160L	Ever told you had any liver condition	82	4	91	0.00966	4.718	92	15	188	1.73712e-06	4.205
SOM	Original	2	DIQ010	Doctor told you have diabetes	304	57	481	7.26234e-07	1.892	330	59	516	2.35724e-05	1.682
Click	Scaled	8	SMQ040	Do you now smoke cigarettes	226	91	1223	7.93747e-07	1.556	190	73	1425	0.000235096	1.432
Click	Scaled	6	SMQ040	Do you now smoke cigarettes	245	82	1223	0.00382	1.293	260	88	1425	0.00584	1.262
Click	Scaled	6	MCQ170L	Do you still have a liver condition	245	6	34	0.00019259	6.355	260	17	95	4.66062e-06	3.453
Click	Scaled	6	MCQ160L	Ever told you had any liver condition	245	7	91	0.01185	2.758	260	26	188	5.95029e-06	2.56
Click	Scaled	14	DIQ010	Doctor told you have diabetes	120	94	481	1.21012e-74	7.952	129	88	516	8.93481e-58	6.433
Click	Scaled	14	MCQ140	Trouble seeing even with glass/contacts	120	14	936	0.01527	1.884	129	37	869	0.00215	1.571
Click	Scaled	1	MCQ160E	Ever told you had heart attack	495	18	133	0.000595337	2.253	567	112	293	8.91135e-36	3.285
Click	Scaled	1	KIQ020	Ever told you had weak/failing kidneys	495	52	149	1.6769e-17	3.461	567	57	124	1.81129e-24	4.123
Click	Scaled	1	MCQ160G	Ever told you had emphysema	495	9	64	0.00217	2.903	567	31	129	1.82753e-05	2.138
Click	Scaled	1	MCQ160C	Ever told you had coronary heart disease	495	22	134	4.63978e-06	2.754	567	102	290	8.0027e-29	3.028
Click	Scaled	1	MCQ220	Ever told you had cancer or malignancy	495	24	228	1.27924e-05	2.485	567	137	380	5.73016e-41	3.112
Click	Scaled	1	MCQ160F	Ever told you had a stroke	495	13	117	0.00103	2.535	567	84	185	7.41568e-33	3.84
Click	Scaled	1	MCQ160B	Ever told had congestive heart failure	495	12	109	0.00135	2.58	567	80	192	1.3473e-29	3.679
Click	Scaled	1	DIQ010	Doctor told you have diabetes	495	91	481	3.16702e-10	1.866	567	134	516	1.4964e-22	2.228
Click	Scaled	1	MCQ160A	Doctor ever said you had arthritis	495	62	781	9.48953e-09	2.039	567	263	1034	7.2555e-44	2.091
Click	Scaled	1	MCQ190	Which type of arthritis	495	24	233	1.61099e-05	2.454	567	52	212	2.39371e-07	2.007
Click	Scaled	1	MCQ160D	Ever told you had angina/angina pectoris	495	14	111	0.00154	2.348	567	58	179	5.10131e-15	2.843
Click	Scaled	20	MCQ140	Trouble seeing even with glass/contacts	60	8	936	0.03002	2.154	48	15	869	0.02012	1.712
Click	Scaled	3	SMQ040	Do you now smoke cigarettes	435	181	1223	2.43866e-14	1.608	542	248	1425	1.71632e-24	1.706
Click	Scaled	12	SMQ040	Do you now smoke cigarettes	154	52	1223	0.01608	1.305	136	63	1425	5.57039e-07	1.727
Click	Scaled	10	MCQ160A	Doctor ever said you had arthritis	176	21	781	0.00225	1.942	139	52	1034	2.46994e-05	1.686
Click	Scaled	10	MCQ220	Ever told you had cancer or malignancy	176	9	228	0.00675	2.621	139	23	380	0.000354592	2.131
Kmeans	Scaled	20	SMQ040	Do you now smoke cigarettes	98	50	1223	6.25493e-08	1.972	83	39	1425	5.56787e-05	1.752
Kmeans	Scaled	24	DIQ010	Doctor told you have diabetes	129	20	481	0.0259	1.573	151	37	516	5.30289e-07	2.31
Kmeans	Scaled	24	MCQ160F	Ever told you had a stroke	129	4	117	0.04314	2.994	151	22	185	4.18633e-08	3.776
Kmeans	Scaled	24	KIQ020	Ever told you had weak/failing kidneys	129	12	149	0.000461065	3.065	151	16	124	4.93554e-07	4.346
Kmeans	Scaled	6	SMQ040	Do you now smoke cigarettes	720	246	1223	2.91339e-08	1.32	867	312	1425	1.48014e-11	1.341
Kmeans	Scaled	1	MCQ160F	Ever told you had a stroke	812	17	117	0.00187	2.021	853	61	185	1.59397e-07	1.853
Kmeans	Scaled	1	MCQ220	Ever told you had cancer or malignancy	812	32	228	2.24259e-05	2.02	853	131	380	7.79606e-18	1.978
Kmeans	Scaled	1	MCQ160C	Ever told you had coronary heart disease	812	24	134	0.00125	1.831	853	94	290	4.98267e-11	1.854
Kmeans	Scaled	1	MCQ160G	Ever told you had emphysema	812	10	64	0.01967	1.966	853	44	129	6.03278e-07	2.017
Kmeans	Scaled	1	MCQ160E	Ever told you had heart attack	812	25	133	0.000497922	1.907	853	94	293	1.07619e-10	1.833
Kmeans	Scaled	1	MCQ190	Which type of arthritis	812	32	233	3.00507e-05	1.995	853	62	212	4.27896e-05	1.591
Kmeans	Scaled	1	DIQ010	Doctor told you have diabetes	812	112	481	3.26123e-05	1.4	853	142	516	7.01891e-10	1.569
Kmeans	Scaled	1	MCQ160A	Doctor ever said you had arthritis	812	84	781	1.22088e-07	1.684	853	297	1034	7.92234e-22	1.569
Kmeans	Scaled	19	SMQ040	Do you now smoke cigarettes	194	100	1223	4.25077e-15	1.992	243	126	1425	1.10339e-17	1.933
Kmeans	Scaled	12	MCQ160A	Doctor ever said you had arthritis	90	10	781	0.04757	1.809	70	23	1034	0.02504	1.481
Kmeans	Scaled	17	MCQ160B	Ever told had congestive heart failure	49	4	109	0.00104	8.69	40	7	192	0.000685489	4.564
Kmeans	Scaled	17	KIQ020	Ever told you had weak/failing kidneys	49	11	149	1.42098e-07	7.397	40	13	124	3.47656e-12	13.331
Kmeans	Scaled	17	DIQ010	Doctor told you have diabetes	49	13	481	0.000651396	2.693	40	16	516	1.10647e-06	3.772
SOM	Scaled	5	MCQ160E	Ever told you had heart attack	147	7	133	0.00887	2.95	117	15	293	0.00395	2.132
SOM	Scaled	5	DIQ010	Doctor told you have diabetes	147	55	481	0.00112	1.446	117	21	516	0.01024	1.692
SOM	Scaled	5	MCQ220	Ever told you had cancer or malignancy	147	8	228	0.00736	2.789	117	26	380	5.55185e-07	2.862
SOM	Scaled	5	MCQ160D	Ever told you had angina/angina pectoris	147	6	111	0.00781	3.389	117	10	179	0.00884	2.375
SOM	Scaled	13	MCQ160C	Ever told you had coronary heart disease	194	9	134	0.00358	2.874	205	44	290	1.01622e-14	3.612
SOM	Scaled	13	MCQ160E	Ever told you had heart attack	194	8	133	0.012	2.555	205	49	293	3.30634e-18	3.975
SOM	Scaled	13	MCQ160D	Ever told you had angina/angina pectoris	194	6	111	0.0276	2.568	205	23	179	7.20158e-07	3.118
SOM	Scaled	13	MCQ160F	Ever told you had a stroke	194	5	117	0.04823	2.488	205	42	185	1.30858e-20	5.31
SOM	Scaled	13	MCQ160B	Ever told had congestive heart failure	194	7	109	0.00187	3.841	205	35	192	1.20129e-14	4.452
SOM	Scaled	13	MCQ140	Trouble seeing even with glass/contacts	194	19	936	0.02953	1.582	205	52	869	0.00578	1.39
SOM	Scaled	13	MCQ190	Which type of arthritis	194	9	233	0.01343	2.349	205	23	212	4.38832e-05	2.456
SOM	Scaled	13	MCQ160A	Doctor ever said you had arthritis	194	24	781	0.000656275	2.014	205	105	1034	7.5456e-21	2.309
SOM	Scaled	13	KIQ020	Ever told you had weak/failing kidneys	194	27	149	8.53681e-12	4.586	205	21	124	1.11822e-08	4.201
SOM	Scaled	10	MCQ160L	Ever told you had any liver condition	198	7	91	0.00376	3.413	211	15	188	0.01679	1.82
SOM	Scaled	10	MCQ160A	Doctor ever said you had arthritis	198	25	781	0.00036915	2.055	211	73	1034	1.52668e-05	1.56
SOM	Scaled	10	MCQ160C	Ever told you had coronary heart disease	198	8	134	0.01345	2.503	211	25	290	0.000593954	1.994
SOM	Scaled	10	MCQ190	Which type of arthritis	198	8	233	0.0402	2.045	211	16	212	0.03014	1.659
SOM	Scaled	17	KIQ020	Ever told you had weak/failing kidneys	36	12	149	2.43494e-10	10.984	27	4	124	0.00379	6.076
SOM	Scaled	7	MCQ140	Trouble seeing even with glass/contacts	100	12	936	0.01947	1.938	115	36	869	0.000421807	1.715
SOM	Scaled	7	KIQ020	Ever told you had weak/failing kidneys	100	16	149	3.1178e-08	5.272	115	23	124	9.76413e-16	8.203
SOM	Scaled	7	MCQ160E	Ever told you had heart attack	100	7	133	0.00101	4.337	115	23	293	1.91543e-07	3.326
SOM	Scaled	7	MCQ160C	Ever told you had coronary heart disease	100	5	134	0.02179	3.098	115	22	290	6.55725e-07	3.22
SOM	Scaled	7	MCQ220	Ever told you had cancer or malignancy	100	5	228	0.0445	2.562	115	25	380	1.43189e-06	2.8
SOM	Scaled	7	MCQ160D	Ever told you had angina/angina pectoris	100	4	111	0.03131	3.321	115	12	179	0.000762451	2.9
SOM	Scaled	7	MCQ160A	Doctor ever said you had arthritis	100	18	781	2.711e-05	2.93	115	50	1034	1.96451e-07	1.96
SOM	Scaled	7	MCQ160F	Ever told you had a stroke	100	7	117	6.02604e-05	6.759	115	21	185	1.3325e-09	4.733
SOM	Scaled	14	MCQ160A	Doctor ever said you had arthritis	151	15	781	0.04245	1.617	150	47	1034	0.00519	1.412
SOM	Scaled	16	MCQ190	Which type of arthritis	117	7	233	0.00782	3.029	88	8	212	0.04633	1.99
SOM	Scaled	16	MCQ220	Ever told you had cancer or malignancy	117	6	228	0.02569	2.628	88	21	380	2.09485e-06	3.073
SOM	Scaled	16	MCQ160A	Doctor ever said you had arthritis	117	17	781	0.000673124	2.365	88	32	1034	0.00155	1.639
SOM	Scaled	1	KIQ020	Ever told you had weak/failing kidneys	229	12	149	0.04354	1.726	245	11	124	0.03486	1.841
SOM	Scaled	1	MCQ190	Which type of arthritis	229	16	233	6.92165e-06	3.537	245	19	212	0.01522	1.697
SOM	Scaled	1	MCQ160G	Ever told you had emphysema	229	5	64	0.0124	3.486	245	22	129	1.34182e-07	3.512
SOM	Scaled	1	MCQ220	Ever told you had cancer or malignancy	229	10	228	0.01273	2.238	245	50	380	5.29412e-11	2.628
SOM	Scaled	1	MCQ160F	Ever told you had a stroke	229	6	117	0.02897	2.529	245	25	185	5.11973e-06	2.644
SOM	Scaled	1	MCQ160A	Doctor ever said you had arthritis	229	26	781	0.00144	1.848	245	103	1034	5.40593e-13	1.895
